# Supplementary material for: Mural Cells Initiate Endothelial-to-Mesenchymal Transition in Adjacent Endothelial Cells in Extracranial AVMs
Source: Cells. 2024 Dec 21;13(24):2122. doi: 10.3390/cells13242122 (PMC11727354; doi:10.3390/cells13242122)
Supplement: Supplementary file 1 [file cells-13-02122-s001.zip]

Archive with 3 entries (3 files):
- Revised Supplementary Figures.pdf
- Revised Table S1.pdf
- Revised Table S2.pdf
